# Supplementary material for: Dietary Iron Overload and Hfe−/− Related Hemochromatosis Alter Hepatic Mitochondrial Function
Source: Antioxidants (Basel). 2021 Nov 16;10(11):1818. doi: 10.3390/antiox10111818 (PMC8615072; doi:10.3390/antiox10111818)
Supplement: Supplementary file 1 [file antioxidants-10-01818-s001.zip]

Archive with 1 entries (1 files):
- antioxidants-1424698-supplementary.pdf
